# Supplementary material for: Integrated analysis of gene expression from carbon metabolism, proteome and metabolome, reveals altered primary metabolism in Eucalyptus grandis bark, in response to seasonal variation
Source: BMC Plant Biol. 2016 Jul 1;16:149. doi: 10.1186/s12870-016-0839-8 (PMC4929727; doi:10.1186/s12870-016-0839-8)
Supplement: Additional file 1: Table S1. — Primers used in real-time PCR analysis. (XLSX 11 kb) [file 12870_2016_839_MOESM1_ESM.xlsx]

## Sheet: classes
Metabolites	Classification	VIP
Erythritol	Alcohol	2.8491
Myo-Inositol	Alcohol	0.77154
4-Aminobutyric acid (GABA)	Aminoacid	0.040668
Aspartate	Aminoacid	0.39049
Serine	Aminoacid	0.12873
Pyroglutamic acid	Aminoacid derived	0.89902
Beta Sitosterol	Fatty acid	0.53892
Heptanoic acid	Fatty acid	0.5731
Linoleic acid	Fatty acid	0.47709
Nonanoic acid	Fatty acid	0.1
Oleic acid	Fatty acid	0.22423
Stearic acid	Fatty acid	0.6831
Uracil	Nitrogenous base	0.75915
Benzoic acid	Organic acid	0.95611
Citrate	Organic acid	0.16974
Dehydroascorbic acid	Organic acid	1.247
Fumarate	Organic acid	1.1382
Gallic acid	Organic acid	0.22811
Malate	Organic acid	1.8978
Pyruvate	Organic acid	0.3616
Quinic acid	Organic acid	0.77665
Shikimic acid	Organic acid	1.9568
Protocatechuic acid	Phenol	0.25417
Taxifolin	Phenol	1.0102
Galactinol	Sugar	1.5172
Gluconate	Sugar	1.2877
Glycolic acid	Sugar	0.30296
Ribonic acid	Sugar	0.1
Saccharic acid	Sugar	1.1146
Tartaric acid	Sugar	0.82587
Threonic acid	Sugar	0.15702
Tocopherol	Vitamin	0.029156
