# Supplementary material for: Integrated analysis of gene expression from carbon metabolism, proteome and metabolome, reveals altered primary metabolism in Eucalyptus grandis bark, in response to seasonal variation
Source: BMC Plant Biol. 2016 Jul 1;16:149. doi: 10.1186/s12870-016-0839-8 (PMC4929727; doi:10.1186/s12870-016-0839-8)
Supplement: Additional file 3: Table S2. — All metabolites identified in E. grandis bark. (XLSX 14 kb) [file 12870_2016_839_MOESM3_ESM.xlsx]

## Sheet: Plan1
Gene	gi (NCBI)	Phytozome	Primers
Sucrose synthase 1 (SuSy 1)	80973755	Eucgr.C03199.1	F	TTCAACCGGCTATCTATGAAG
			R	GACTGGTCAATCTTGCACTTG
Sucrose synhtase 3 (SuSy 3)	80973757	Eucgr.C00769.1	F	AGTGAAGGAGCATTTGGAGAA
			R	CAACAACAAGGGCGTGAATA
Phosphoglucomutase (PGM)	103476469	Eucgr.B02942.2	F	GGGCAACCATTCGTCTTTAC
			R	GATGACCGTGGGAGCAGAT
Glucose 6-P isomerase (GPI)	32163526	Eucgr.F02133.1	F	ACTGGGTGGGTGGTAGAACA
			R	AGTTGCCTCATCCATCAAGG
PPi-dependent phosphofructokinase (PFP)	103479799	Eucgr.E03983.1	F	CAAGAAGGCAATGGTGGAG
			R	AACAAAAGGGTGTGGTTGAC
ATP-dependent phosphofructokinase (PFK)	224124853	Eucgr.D00956.1	F	TGGAAGGAGAAGGAGGATTG
			R	AACCACGCACCAAAGTCTAA
Fructose bisphosphate aldolase citoplasmatic (FBAcyt)	103475644	Eucgr.K02073.1	F	CAAGCTCAAGGGCAAGAAAC
			R	AGAAAATACCGCCAGCAAAA
Phosphoglycerate kinase (PGK)	171592412	Eucgr.F04463.4	F	CATCCATCCATCCATCCTTC
			R	AACACCCGCTTCCCCTTC
Phosphoglycerate mutase (PGAM)	103479105	Eucgr.A00868.3	F	GCTTGGCACCTGGAGTTAG
			R	TTATCAATCGCCCACTTTTT
Enolase (ENO)	171552784	Eucgr.A01554.1	F	CTGTGTCCCTTGCGGTCT
			R	ATACTTCCACGCCCATCTTC
Phosphoenolpyruvate carboxylase (PEPC)	167024003	Eucgr.A01915.1	F	TTCGTGACCCTGATTACCAT
			R	ATAGAGCATAAGCCTCAACCAG
Pyruvate kinase (PK)	103477494	Eucgr.K02074.1	F	TATGTGGGAGAGCCAATGAG
			R	TCCATCGCAGTTGATTTGTC
Pyruvate decarboxilase (PDC)	103479823	Eucgr.A00549.2	F	ACAATGGCGAGGGCAAGT
			R	GAGGATTAGGAGGGCGACTATT
Alcohol dehydrogenase 2 (ADH 2)	103481320	Eucgr.F02744.2	F	GGGAGTGCCCCATAAAGATG
			R	TACGACGGAGGGAATGTCTG
Alcohol dehydrogenase 3 (ADH 3)	171575052	Eucgr.F02744.4	F	GGACTTCAACATTCAGCGAGT
			R	GCAGCAGATAACCCAACAGC
Pyruvato dehydrogenase (PDH)	103477166	Eucgr.F02506.1	F	AATCTCTGGTGCTGATGTTCC
			R	GTTTTTCTCCCGTCGTTTCA
Isocitrate dehydrogenase (IDH)	1922271	Eucgr.F02901.2	F	CTGTTGAGTCTGGCAAGATGAC
			R	CATTTAATTCCTCCCCAACAAA
Succinyl-CoA ligase (SCL)	103481045	Eucgr.J00864.1	F	CCCGGTGAATGTAAAATTGG
			R	ATGCAGCAGCATCCTCTTCT
NADP malic enzime (NADP-ME)	103475915	Eucgr.I01790.1	F	CGCTATCCGTGTGAATGATG
			R	GGACGAGGAAGGTGGGAAG
Carbonic anhydrase (CA)	167029713	Eucgr.I01790.1	F	GGGAACTTGCTGACTTACCC
			R	TTGAGAGTGGTGGAGAGAGG
Rubisco small subunit (RbcS)	162328177	Eucgr.J01502.2	F	ACCTCTCTCCCCAGCAACG
			R	GGTCCAGTATCTCCCATCGTA
Rubisco large subunit (RbcL)	108802622	Eucgr.C03525.1	F	GACAACTGTGTGGACCGATG
			R	TCTCAACTTGGATGCCATGA
Fructose bisphosphate aldolase chloroplastidial (FBAcl)	162321789	Eucgr.G01726.1	F	GAAGCCAGCCCAGGAAAC
			R	CACATAGCCCTTGACGAACA
Ribose 5-phosphate isomerase (RPI)	103476045	Eucgr.L03383.1	F	TAGCAGCGGGGAAGGAAATA
			R	CCAGGGAAAATCACTTGGAT
Alpha-tubulin (TUB)	167028416	Eucgr.A02108.1	F	TTCAAATGCGGCATCAACTA
			R	TTCCTCCTCCTCATCACCAC
Malate dehydrogenase cytosilic (MDHc)	103481294	Eucgr.H03047.1	F	TTGTGACCACATCCGTGACT
			R	TCCTCGCTAAGTTCCTCTGC
